# Supplementary material for: Effectiveness and mechanisms of mesenchymal stem cell therapy in preclinical animal models of hepatic fibrosis: a systematic review and meta-analysis
Source: Front Bioeng Biotechnol. 2024 Jul 22;12:1424253. doi: 10.3389/fbioe.2024.1424253 (PMC11299041; doi:10.3389/fbioe.2024.1424253)
Supplement: Supplementary file 13 [file Table1.XLSX]

## Sheet: Sheet1
	Detailed search strategy
Database	Search Details	Results	Time
Pubmed	Search: (("Mesenchymal Stem Cells"[Mesh]) OR ((((((((((((((((((((((((((((((((((((((((((Stem Cell, Mesenchymal[Title/Abstract]) OR (Mesenchymal Stem Cell[Title/Abstract])) OR (Stem Cells, Mesenchymal[Title/Abstract])) OR (Bone Marrow Mesenchymal Stem Cells[Title/Abstract])) OR (Bone Marrow Mesenchymal Stem Cell[Title/Abstract])) OR (Bone Marrow Stromal Cells[Title/Abstract])) OR (Bone Marrow Strom…	447 studies	16:31:00
Web of science	Mesenchymal Stem Cells (Topic) or Stem Cell, Mesenchymal (Abstract) or Stem Cell, Mesenchymal (Abstract) or Stem Cells, Mesenchymal (Abstract) or Bone Marrow Mesenchymal Stem Cells (Abstract) or Bone Marrow Mesenchymal Stem Cell (Abstract)or Bone Marrow Stromal Cells (Abstract) or Bone Marrow Stromal Cell (Abstract) or Bone Marrow Stromal Cells, Multipotent (Abstract) or Multipotent Bone Marrow S…	841 studies	17:00:00
Embase	mesenchymal stem cells':ab,ti OR 'stem cell, mesenchymal':ab,ti OR 'mesenchymal stem cell':ab,ti OR 'stem cells, mesenchymal':ab,ti OR 'bone marrow mesenchymal stem cells':ab,ti OR 'bone marrow mesenchymal stem cell':ab,ti OR 'bone marrow stromal cells':ab,ti OR 'bone marrow stromal cell':ab,ti OR 'bone marrow stromal cells, multipotent':ab,ti OR 'multipotent bone marrow stromal cell':ab,ti OR 'm…	761 sthdies	17:42:00
Cochrane library	(Mesenchymal Stem Cells):ti,ab,kw OR (Stem Cell, Mesenchymal):ti,ab,kw OR (Stem Cell, Mesenchymal):ti,ab,kw OR (Stem Cells, Mesenchymal):ti,ab,kw OR (Bone Marrow Mesenchymal Stem Cells):ti,ab,kw OR (Bone Marrow Mesenchymal Stem Cell):ti,ab,kw OR (Bone Marrow Stromal Cells):ti,ab,kw OR (Bone Marrow Stromal Cell):ti,ab,kw OR (Bone Marrow Stromal Cells, Multipotent):ti,ab,kw OR (Multipotent Bone Mar…	63 studies	18:31:00
